# Supplementary material for: Analysis of Potential Genes and Economic Parameters Associated with Growth and Heat Tolerance in Sheep (Ovis aries)
Source: Animals (Basel). 2023 Jan 19;13(3):353. doi: 10.3390/ani13030353 (PMC9913162; doi:10.3390/ani13030353)
Supplement: Supplementary file 1 [file animals-13-00353-s001.zip]

Archive with 1 entries (1 files):
- animals-2054219-supplementary.pdf
